# Supplementary material for: A new species of Eustigma (Hamamelidaceae) from Hon Ba Nature Reserve, Vietnam
Source: PhytoKeys. 2016 Jun 15;(65):47–55. doi: 10.3897/phytokeys.65.6726 (PMC4957022; doi:10.3897/phytokeys.65.6726)
Supplement: XML Treatment for Eustigma honbaense [file phytokeys.65.6726-treatment1.xml]

<!DOCTYPE tp:taxon-treatment
  PUBLIC "-//TaxonX//DTD Taxonomic Treatment Publishing DTD v0 20100105//EN" "tax-treatment-NSO.dtd">
<tp:taxon-treatment xmlns:tp="http://www.plazi.org/taxpub"><tp:treatment-meta><kwd-group><label>Taxon classification</label><kwd><named-content content-type="kingdom">Plantae</named-content></kwd><kwd><named-content content-type="order">Saxifragales</named-content></kwd><kwd><named-content content-type="family">Hamamelidaceae</named-content></kwd></kwd-group><mixed-citation publication-type="journal"><person-group><name><surname>Toyama</surname><given-names>Hironori</given-names></name><name><surname>Tagane</surname><given-names>Shuichiro</given-names></name><name><surname>Dang</surname><given-names>Van Son</given-names></name><name><surname>Tran</surname><given-names>Hop</given-names></name><name><surname>Nagamasu</surname><given-names>Hidetoshi</given-names></name><name><surname>Naiki</surname><given-names>Akiyo</given-names></name><name><surname>Yahara</surname><given-names>Tetsukazu</given-names></name></person-group><article-title>A new species of <italic><tp:taxon-name><tp:taxon-name-part taxon-name-part-type="genus">Eustigma</tp:taxon-name-part></tp:taxon-name></italic> (<tp:taxon-name><tp:taxon-name-part taxon-name-part-type="family">Hamamelidaceae</tp:taxon-name-part></tp:taxon-name>) from Hon Ba Nature Reserve, Vietnam</article-title><source>PhytoKeys</source><day>15</day><month>6</month><year>2016</year><volume>2016</volume><issue>65</issue><fpage>47</fpage><lpage>55</lpage><pub-id pub-id-type="doi">10.3897/phytokeys.65.6726</pub-id></mixed-citation></tp:treatment-meta><tp:nomenclature><tp:taxon-name>
            <tp:taxon-name-part taxon-name-part-type="genus">Eustigma</tp:taxon-name-part>
            <tp:taxon-name-part taxon-name-part-type="species">honbaense</tp:taxon-name-part>
            <object-id xmlns:xlink="http://www.w3.org/1999/xlink" content-type="ipni" xlink:type="simple">urn:lsid:ipni.org:names:77155501-1</object-id>
          </tp:taxon-name><tp:taxon-authority>H.Toyama, Tagane &amp; V.S.Dang</tp:taxon-authority><tp:taxon-status xmlns:xlink="http://www.w3.org/1999/xlink" xlink:type="simple">sp. nov.</tp:taxon-status><xref ref-type="fig" rid="F2">Figs 2</xref><xref ref-type="fig" rid="F3">, 3</xref><xref ref-type="fig" rid="F4">, 4</xref></tp:nomenclature><tp:treatment-sec sec-type="diagnosis"><title>Diagnosis.</title><p>This species is similar to <italic><tp:taxon-name><tp:taxon-name-part taxon-name-part-type="genus">Eustigma</tp:taxon-name-part> <tp:taxon-name-part taxon-name-part-type="species">oblongifolium</tp:taxon-name-part></tp:taxon-name></italic> Gardner &amp; Champ., but distinguished from that species by having entire elliptic to oblong leaves (vs. partly dentate oblong-lanceolate leaves), infructescences 5–10.3 cm long (vs. 3–5 cm long), apical part (above tepal scar) of capsules 6.5–9 mm long (vs. 3–5 mm long) and seed hilum 4 mm long and 3 mm wide for bigger side (vs. 2–3 mm long and 1–1.5 mm wide).</p></tp:treatment-sec><tp:treatment-sec sec-type="material"><title>Type.</title><p>VIETNAM. Khanh Hoa Province, Hon Ba Nature Reserve, evergreen forest margin along streamside, 401 m alt., <named-content xmlns:xlink="http://www.w3.org/1999/xlink" content-type="dwc:verbatimCoordinates" xlink:type="simple"><named-content content-type="geo-json" specific-use="{&#34;type&#34;:&#34;Point&#34;,&#34;coordinates&#34;:[108.986833,12.1095]}" xlink:type="simple">12°06.57'N, 108°59.21'E</named-content></named-content> (DDM), 14 July 2014, <italic>S. Tagane, H. Kanemitsu, V.S. Dang</italic>, <italic>H. Tran</italic>, <italic>X.N. Loi, N.D. Thach</italic>, <italic>N. Dinh &amp; H.N.P. Hieu V1586</italic> (holotype: <named-content xmlns:xlink="http://www.w3.org/1999/xlink" content-type="dwc:institutional_code" xlink:type="simple">KYO</named-content>!; isotypes: <named-content xmlns:xlink="http://www.w3.org/1999/xlink" content-type="dwc:institutional_code" xlink:type="simple">FU</named-content>!, <named-content xmlns:xlink="http://www.w3.org/1999/xlink" content-type="dwc:institutional_code" xlink:type="simple">VNM</named-content>!, the herbarium of Hon Ba Nature Reserve!).</p></tp:treatment-sec><tp:treatment-sec sec-type="description"><title>Description.</title><p>Trees 8–10 m tall. Branches yellow-green when young, turning brown when mature; indumentum sparsely to densely brown stellate hairy when young (denser on the uppermost branch), glabrescent; lenticels more distinct on young branches when dry. Terminal buds naked, narrowly ovoid, ca. 5 mm long, ca. 2 mm wide, having 2 opposite stipules incompletely covering young leaves, linear, ca. 4.5 mm long, ca. 0.5 mm wide, brown stellate hairy. Axillary buds scaled, narrowly ovoid, ca. 3.5 mm long, ca. 1.2 mm wide; bud scales 2, opposite, incompletely covering young leaves, narrowly ovate-oblong, 3–4 mm long, 0.5–1 mm wide, densely brown stellate hairy. Leaf blades elliptic to oblong, 6.5–21.5 cm long, 2.2–8.5 cm wide, coriaceous, lustrous and glabrous on both surfaces except veins below, base obtuse to cuneate, apex acuminate to rounded, margin entire; midribs sunken and glabrous above, prominent and sparsely brown stellate hairy below; secondary veins 5–9 pairs, slightly sunken and glabrous above, prominent and sparsely brown stellate hairy below; tertiary veins reticulate, slightly sunken and glabrous above, prominent and sparsely brown stellate hairy below; petiole 9–14 mm long, sparsely brown stellate hairy; stipules 2, opposite, caducous, linear, 5–8 mm long, 0.5–1 mm wide, brown stellate hairy. Flowers not seen. Infructescences terminal and axillary, racemose, 5–10.3 cm long; peduncles 1.2–4.5 cm long, brown stellate hairy, with 0–2 basal leaves; basal bracts not seen; bracts and bracteoles caducous, narrowly ovate, 1.8–3 mm long, 0.5–1 mm wide (but see note), densely brown stellate hairy; fruiting pedicels 5–8 mm long, densely brown stellate hairy. Floral cups in young fruits, turbinate, 2–3 mm in diameter, densely <!--PageBreak--><!--PageBreak-->brown stellate hairy; ovary 2-locular; ovules 1 per locule. Capsules ovoid-globular, 12–16 mm long, 9–10 mm in diameter, woody, dehiscing loculicidally by two 2-lobed valves, sparsely lenticellate, sparsely brown stellate hairy, the length above tepal scar <!--PageBreak-->6.5–9 mm; endocarp loose from woody exocarp. Seeds 2 per capsule, narrowly ovoid, ca. 10 mm long, ca. 4.5 mm wide, ca. 3 mm thick, brownish black, smooth, hilum ca. 4 mm long, ca. 3 mm wide for bigger side (the basal side on the placenta).</p></tp:treatment-sec><tp:treatment-sec sec-type="Other specimen examined"><title>Other specimen examined.</title><p>VIETNAM. Khanh Hoa Province, Hon Ba Nature Reserve, evergreen forest margin along streamside, 393 m alt., <named-content xmlns:xlink="http://www.w3.org/1999/xlink" content-type="dwc:verbatimCoordinates" xlink:type="simple"><named-content content-type="geo-json" specific-use="{&#34;type&#34;:&#34;Point&#34;,&#34;coordinates&#34;:[108.987667,12.1085]}" xlink:type="simple">12°06.51'N, 108°59.26'E</named-content></named-content> (DDM), 22 November 2014, <italic>H. Toyama, S. Tagane, V.S. Dang, H. Nagamasu, A. Naiki, H. Tran, C.J. Yang, H.Q. Cuong &amp; H.N.P. Hieu V1975</italic> (<named-content xmlns:xlink="http://www.w3.org/1999/xlink" content-type="dwc:institutional_code" xlink:type="simple">FU</named-content>!, <named-content xmlns:xlink="http://www.w3.org/1999/xlink" content-type="dwc:institutional_code" xlink:type="simple">VNM</named-content>!, the herbarium of Hon Ba Nature Reserve!).</p></tp:treatment-sec><tp:treatment-sec sec-type="distribution"><title>Distribution and habit.</title><p>This species is only known from Hon Ba Nature Reserve of southern Vietnam. We found only three individuals in the evergreen forest along a stream at ca. 400 m alt. The flora of this area is reported in <xref ref-type="bibr" rid="B2">Choudhary et al. (2012)</xref>, <xref ref-type="bibr" rid="B13">Schuiteman et al. (2013)</xref> and <xref ref-type="bibr" rid="B14">Tagane et al. (2015a</xref>, <xref ref-type="bibr" rid="B15">b</xref>).</p></tp:treatment-sec><tp:treatment-sec sec-type="Phenology"><title>Phenology.</title><p>Flowering season is unknown. Immature fruits and capsules were observed in July and November.</p></tp:treatment-sec><tp:treatment-sec sec-type="etymology"><title>Etymology.</title><p>
            <italic><tp:taxon-name><tp:taxon-name-part taxon-name-part-type="genus">Eustigma</tp:taxon-name-part> <tp:taxon-name-part taxon-name-part-type="species">honbaense</tp:taxon-name-part></tp:taxon-name></italic> is named after the type locality, Hon Ba Nature Reserve.</p></tp:treatment-sec><tp:treatment-sec sec-type="Preliminary conservation status"><title>Preliminary conservation status.</title><p>
            <italic><tp:taxon-name><tp:taxon-name-part taxon-name-part-type="genus">Eustigma</tp:taxon-name-part> <tp:taxon-name-part taxon-name-part-type="species">honbaense</tp:taxon-name-part></tp:taxon-name></italic> was collected from a single locality in the Hon Ba Nature Reserve, where only three individuals (one reproductive tree and two young trees) were found in evergreen forest along a streamside. The forest around the habitat was frequently logged and disturbed. Therefore, this species is assessed as <abbrev xmlns:xlink="http://www.w3.org/1999/xlink" xlink:type="simple"><def><p>Critically Endangered </p></def>(CR)</abbrev> using the criterion D of the Red List Categories (<xref ref-type="bibr" rid="B8">IUCN 2012</xref>), although more individuals could be discovered by more thorough surveys.</p></tp:treatment-sec><tp:treatment-sec sec-type="notes"><title>Note.</title><p>
            <italic><tp:taxon-name><tp:taxon-name-part taxon-name-part-type="genus">Eustigma</tp:taxon-name-part> <tp:taxon-name-part taxon-name-part-type="species">honbaense</tp:taxon-name-part></tp:taxon-name></italic> has terminal naked buds and axillary scaled buds that are in contrast with the description of <italic><tp:taxon-name><tp:taxon-name-part taxon-name-part-type="genus">Eustigma</tp:taxon-name-part></tp:taxon-name></italic> having naked-buds as given in the Flora of China (<xref ref-type="bibr" rid="B18">Zhang et al. 2003</xref>). The naked bud is covered either with immature leaves that develop to foliage leaves or with their stipules, while the scaled bud is covered with cataphylls or stipules that are highly modified to protect the shoot tip (<xref ref-type="bibr" rid="B11">Nitta and Ohsawa 1998</xref>). The terminal buds of <italic><tp:taxon-name><tp:taxon-name-part taxon-name-part-type="genus">Eustigma</tp:taxon-name-part> <tp:taxon-name-part taxon-name-part-type="species">honbaense</tp:taxon-name-part></tp:taxon-name></italic> are classified as naked buds because they are incompletely covered by 2 stipules (Fig. <xref ref-type="fig" rid="F4">4A, B, E &amp; F</xref>), while the axillary buds are classified as scaled buds because they are covered by 2 cataphylls that are subsequently shed or remained at the tip of previous shoot without further growth (Fig. <xref ref-type="fig" rid="F4">4C, D, E &amp; F</xref>). The terminal bud of Fig. <xref ref-type="fig" rid="F4">4B</xref> shows alternate leaf arrangement from the axillary bud, but same direction is also observed.</p><fig id="F2" position="float" orientation="portrait"><label>Figure 2.</label><caption><p>
          <italic><tp:taxon-name><tp:taxon-name-part taxon-name-part-type="genus">Eustigma</tp:taxon-name-part> <tp:taxon-name-part taxon-name-part-type="species">honbaense</tp:taxon-name-part></tp:taxon-name></italic> H.Toyama, Tagane &amp; V.S.Dang, sp. nov. <bold>A</bold> capsule; <bold>B</bold> immature fruits (lateral view, longitudinal and transverse sections from left) <bold>C</bold>, <abbrev xmlns:xlink="http://www.w3.org/1999/xlink" xlink:type="simple"><def><p>axillary bud </p></def>(ab)</abbrev>, <abbrev xmlns:xlink="http://www.w3.org/1999/xlink" xlink:type="simple"><def><p>bud scale </p></def>(bs)</abbrev>, <abbrev xmlns:xlink="http://www.w3.org/1999/xlink" xlink:type="simple"><def><p>petiole </p></def>(pt)</abbrev> and <abbrev xmlns:xlink="http://www.w3.org/1999/xlink" xlink:type="simple"><def><p>stipule </p></def>(st)</abbrev> and <abbrev xmlns:xlink="http://www.w3.org/1999/xlink" xlink:type="simple"><def><p>uppermost branch </p></def>(ub)</abbrev> <bold>D</bold> bracteole <bold>E</bold> fruiting branch <bold>F</bold> vein with stellate hair <bold>G</bold> young branch <bold>H</bold> stellate hair on bud. [<bold>A–H</bold> from <italic>Tagane et al. V1586</italic>, <named-content xmlns:xlink="http://www.w3.org/1999/xlink" content-type="dwc:institutional_code" xlink:type="simple">KYO</named-content>. Drawn by H. Toyama.]</p></caption><graphic xmlns:xlink="http://www.w3.org/1999/xlink" xlink:href="phytokeys-065-047-g002.jpg" position="float" orientation="portrait" xlink:type="simple" id="oo_92604.jpg"/></fig><fig id="F3" position="float" orientation="portrait"><label>Figure 3.</label><caption><p>
          <italic><tp:taxon-name><tp:taxon-name-part taxon-name-part-type="genus">Eustigma</tp:taxon-name-part> <tp:taxon-name-part taxon-name-part-type="species">honbaense</tp:taxon-name-part></tp:taxon-name></italic> H.Toyama, Tagane &amp; V.S.Dang, sp. nov. <bold>A</bold> branch with infructescence <bold>B</bold> fruits; <bold>C</bold> abaxial surface of leaf <bold>D</bold> young infructescence <bold>E</bold> lamina showing glabrous abaxial surface <bold>F</bold> seeds with a large hilum showing basal side on the placenta (upper), and apical side (lower). [<bold>A–D</bold> photographed on 14 July 2014, <bold>E</bold> &amp; <bold>F</bold> from <italic>Tagane et al. V1586</italic>, <named-content xmlns:xlink="http://www.w3.org/1999/xlink" content-type="dwc:institutional_code" xlink:type="simple">KYO</named-content>.]</p></caption><graphic xmlns:xlink="http://www.w3.org/1999/xlink" xlink:href="phytokeys-065-047-g003.jpg" position="float" orientation="portrait" xlink:type="simple" id="oo_92605.jpg"/></fig><fig id="F4" position="float" orientation="portrait"><label>Figure 4.</label><caption><p>Terminal and axillary bud of <italic><tp:taxon-name><tp:taxon-name-part taxon-name-part-type="genus">Eustigma</tp:taxon-name-part> <tp:taxon-name-part taxon-name-part-type="species">honbaense</tp:taxon-name-part></tp:taxon-name></italic> H.Toyama, Tagane &amp; V.S.Dang, sp. nov. <bold>A</bold> terminal and axillary bud <bold>B</bold> schematic diagram of transverse section of Fig. <xref ref-type="fig" rid="F4">4A</xref> <bold>C</bold> axillary bud <bold>D</bold> schematic diagram of transverse section of Fig. <xref ref-type="fig" rid="F4">4C</xref> <bold>E</bold> elongated terminal and axillary shoot <bold>F</bold> grayscale image of Fig. <xref ref-type="fig" rid="F4">4E</xref>. Abbreviations are as follows: <abbrev xmlns:xlink="http://www.w3.org/1999/xlink" xlink:type="simple"><def><p>axillary bud </p></def>(ab)</abbrev>, <abbrev xmlns:xlink="http://www.w3.org/1999/xlink" xlink:type="simple"><def><p>apical meristem </p></def>(am)</abbrev>, <abbrev xmlns:xlink="http://www.w3.org/1999/xlink" xlink:type="simple"><def><p>axillary shoot </p></def>(as)</abbrev>, <abbrev xmlns:xlink="http://www.w3.org/1999/xlink" xlink:type="simple"><def><p>bud scale </p></def>(bs)</abbrev>, <abbrev xmlns:xlink="http://www.w3.org/1999/xlink" xlink:type="simple"><def><p>branch </p></def>(br)</abbrev>, <abbrev xmlns:xlink="http://www.w3.org/1999/xlink" xlink:type="simple"><def><p>leaf </p></def>(lf)</abbrev>, <abbrev xmlns:xlink="http://www.w3.org/1999/xlink" xlink:type="simple"><def><p>petiole </p></def>(pt)</abbrev>, <abbrev xmlns:xlink="http://www.w3.org/1999/xlink" xlink:type="simple"><def><p>stipule </p></def>(st)</abbrev>, <abbrev xmlns:xlink="http://www.w3.org/1999/xlink" xlink:type="simple"><def><p>terminal shoot </p></def>(ts)</abbrev>. [<bold>A</bold> &amp; <bold>C</bold> photographed on 22 November 2014, <bold>E</bold> &amp; <bold>F</bold> from <italic>Toyama et al. V1975</italic>, <named-content xmlns:xlink="http://www.w3.org/1999/xlink" content-type="dwc:institutional_code" xlink:type="simple">FU</named-content>.]</p></caption><graphic xmlns:xlink="http://www.w3.org/1999/xlink" xlink:href="phytokeys-065-047-g004.jpg" position="float" orientation="portrait" xlink:type="simple" id="oo_92606.jpg"/></fig><p>The description of bracts and bracteoles is insufficient because most of the bracts and bracteoles had been shed. <italic><tp:taxon-name><tp:taxon-name-part taxon-name-part-type="genus">Eustigma</tp:taxon-name-part> <tp:taxon-name-part taxon-name-part-type="species">oblongifolium</tp:taxon-name-part></tp:taxon-name></italic> and <italic><tp:taxon-name><tp:taxon-name-part taxon-name-part-type="genus">Eustigma</tp:taxon-name-part> <tp:taxon-name-part taxon-name-part-type="species">lenticellatum</tp:taxon-name-part></tp:taxon-name></italic> have 3-bracteate flowers (<xref ref-type="bibr" rid="B4">Gardner 1849</xref>; <xref ref-type="bibr" rid="B7">Hsieh 1993</xref>; <xref ref-type="bibr" rid="B17">Wu 1977</xref>), while <italic><tp:taxon-name><tp:taxon-name-part taxon-name-part-type="genus">Eustigma</tp:taxon-name-part> <tp:taxon-name-part taxon-name-part-type="species">balansae</tp:taxon-name-part></tp:taxon-name></italic> has 2-bracteate flowers (<xref ref-type="bibr" rid="B12">Oliver 1891</xref>; <xref ref-type="bibr" rid="B16">Tardieu 1965</xref>). This could be a key trait to distinguish between species. Further collections of <italic><tp:taxon-name><tp:taxon-name-part taxon-name-part-type="genus">Eustigma</tp:taxon-name-part> <tp:taxon-name-part taxon-name-part-type="species">honbaense</tp:taxon-name-part></tp:taxon-name></italic> are needed.</p><p>The <italic>matK</italic> sequences between <italic><tp:taxon-name><tp:taxon-name-part taxon-name-part-type="genus">Eustigma</tp:taxon-name-part> <tp:taxon-name-part taxon-name-part-type="species">honbaense</tp:taxon-name-part></tp:taxon-name></italic> and <italic><tp:taxon-name><tp:taxon-name-part taxon-name-part-type="genus">Eustigma</tp:taxon-name-part> <tp:taxon-name-part taxon-name-part-type="species">oblongifolium</tp:taxon-name-part></tp:taxon-name></italic> (<ext-link xmlns:xlink="http://www.w3.org/1999/xlink" ext-link-type="gen" xlink:href="AF013043" xlink:type="simple">AF013043</ext-link>) differ in 6 bases of the 781 total. The <italic>rbcL</italic> and <italic>matK</italic> sequences between <italic><tp:taxon-name><tp:taxon-name-part taxon-name-part-type="genus">Eustigma</tp:taxon-name-part> <tp:taxon-name-part taxon-name-part-type="species">honbaense</tp:taxon-name-part></tp:taxon-name></italic> and <italic><tp:taxon-name><tp:taxon-name-part taxon-name-part-type="genus">Eustigma</tp:taxon-name-part> <tp:taxon-name-part taxon-name-part-type="species">balansae</tp:taxon-name-part></tp:taxon-name></italic> (<italic>rbcL</italic>: <ext-link xmlns:xlink="http://www.w3.org/1999/xlink" ext-link-type="gen" xlink:href="HQ415214" xlink:type="simple">HQ415214</ext-link>, <italic>matK</italic>: <ext-link xmlns:xlink="http://www.w3.org/1999/xlink" ext-link-type="gen" xlink:href="HQ415379" xlink:type="simple">HQ415379</ext-link>) differ in 1 base of the 517 total and 5 bases of the 761 total, respectively.</p></tp:treatment-sec><tp:treatment-sec sec-type="Genebank accession No"><title>Genebank accession No.</title><p>
            <italic>Tagane et al. V1586</italic>: <ext-link xmlns:xlink="http://www.w3.org/1999/xlink" ext-link-type="gen" xlink:href="LC005200" xlink:type="simple">LC005200</ext-link> (<italic>rbcL</italic>), <ext-link xmlns:xlink="http://www.w3.org/1999/xlink" ext-link-type="gen" xlink:href="LC005201" xlink:type="simple">LC005201</ext-link> (<italic>matK</italic>).</p></tp:treatment-sec><ref-list><ref id="B2"><mixed-citation xmlns:xlink="http://www.w3.org/1999/xlink" xlink:type="simple">
          <person-group><name name-style="western"><surname>Choudhary</surname><given-names>RK</given-names></name><name name-style="western"><surname>Bach</surname><given-names>TT</given-names></name><name name-style="western"><surname>Nong</surname><given-names>LV</given-names></name><name name-style="western"><surname>Hai</surname><given-names>DV</given-names></name><name name-style="western"><surname>Quang</surname><given-names>BH</given-names></name><name name-style="western"><surname>Lee</surname><given-names>YM</given-names></name><name name-style="western"><surname>Park</surname><given-names>SH</given-names></name><name name-style="western"><surname>Lee</surname><given-names>C</given-names></name><name name-style="western"><surname>Lee</surname><given-names>J</given-names></name></person-group> (<year>2012</year>) <article-title><italic><tp:taxon-name><tp:taxon-name-part taxon-name-part-type="genus">Dillenia</tp:taxon-name-part> <tp:taxon-name-part taxon-name-part-type="species">tetrapetala</tp:taxon-name-part></tp:taxon-name></italic> (<tp:taxon-name><tp:taxon-name-part taxon-name-part-type="family">Dilleniaceae</tp:taxon-name-part></tp:taxon-name>), a new species from HonBa Nature Reserve, Vietnam.</article-title> <source>Annales Botanici Fennici</source> <volume>49</volume>: <fpage>369</fpage>–<lpage>376</lpage>. doi: <ext-link xlink:type="simple" ext-link-type="doi" xlink:href="10.5735/085.049.0608">10.5735/085.049.0608</ext-link></mixed-citation></ref><ref id="B13"><mixed-citation xmlns:xlink="http://www.w3.org/1999/xlink" xlink:type="simple">
          <person-group><name name-style="western"><surname>Schuiteman</surname><given-names>A</given-names></name><name name-style="western"><surname>Averyanov</surname><given-names>L</given-names></name><name name-style="western"><surname>Rybková</surname><given-names>R</given-names></name></person-group> (<year>2013</year>) <article-title><italic><tp:taxon-name><tp:taxon-name-part taxon-name-part-type="genus">Vanilla</tp:taxon-name-part> <tp:taxon-name-part taxon-name-part-type="species">atropogon</tp:taxon-name-part></tp:taxon-name></italic>, a new species from Vietnam.</article-title> <source>OrchideenJournal</source> <volume>1</volume>: <fpage>10</fpage>–<lpage>16</lpage>.</mixed-citation></ref><ref id="B14"><mixed-citation xmlns:xlink="http://www.w3.org/1999/xlink" xlink:type="simple">
          <person-group><name name-style="western"><surname>Tagane</surname><given-names>S</given-names></name><name name-style="western"><surname>Dang</surname><given-names>S</given-names></name><name name-style="western"><surname>Yahara</surname><given-names>T</given-names></name><name name-style="western"><surname>Toyama</surname><given-names>H</given-names></name><name name-style="western"><surname>Tran</surname><given-names>H</given-names></name></person-group> (<year>2015a</year>) <article-title><italic><tp:taxon-name><tp:taxon-name-part taxon-name-part-type="genus">Goniothalamus</tp:taxon-name-part> <tp:taxon-name-part taxon-name-part-type="species">flagellistylus</tp:taxon-name-part></tp:taxon-name></italic> Tagane &amp; V.S.Dang, (<tp:taxon-name><tp:taxon-name-part taxon-name-part-type="family">Annonaceae</tp:taxon-name-part></tp:taxon-name>), a new species from Mt. Hon Ba, Vietnam.</article-title> <source>PhytoKeys</source> <volume>50</volume>: <fpage>1</fpage>–<lpage>8</lpage>. doi: <ext-link xlink:type="simple" ext-link-type="doi" xlink:href="10.3897/phytokeys.50.4427">10.3897/phytokeys.50.4427</ext-link></mixed-citation></ref><ref id="B15"><mixed-citation xmlns:xlink="http://www.w3.org/1999/xlink" xlink:type="simple">
          <person-group><name name-style="western"><surname>Tagane</surname><given-names>S</given-names></name><name name-style="western"><surname>Dang</surname><given-names>VS</given-names></name><name name-style="western"><surname>Toyama</surname><given-names>H</given-names></name><name name-style="western"><surname>Naiki</surname><given-names>A</given-names></name><name name-style="western"><surname>Nagamasu</surname><given-names>H</given-names></name><name name-style="western"><surname>Yahara</surname><given-names>T</given-names></name><name name-style="western"><surname>Tran</surname><given-names>H</given-names></name></person-group> (<year>2015b</year>) <article-title><italic><tp:taxon-name><tp:taxon-name-part taxon-name-part-type="genus">Aporosa</tp:taxon-name-part> <tp:taxon-name-part taxon-name-part-type="species">tetragona</tp:taxon-name-part></tp:taxon-name></italic> Tagane &amp; V.S.Dang (<tp:taxon-name><tp:taxon-name-part taxon-name-part-type="family">Phyllanthaceae</tp:taxon-name-part></tp:taxon-name>), a new species from Mt. Hon Ba, Vietnam.</article-title> <source>PhytoKeys</source> <volume>57</volume>: <fpage>51</fpage>–<lpage>60</lpage>. doi: <ext-link xlink:type="simple" ext-link-type="doi" xlink:href="10.3897/phytokeys.57.6347">10.3897/phytokeys.57.6347</ext-link></mixed-citation></ref><ref id="B8"><mixed-citation xmlns:xlink="http://www.w3.org/1999/xlink" xlink:type="simple">
          <institution xlink:type="simple">IUCN</institution> (<year>2012</year>) <source>IUCN Red List Categories and Criteria. Version 3.1</source>. <edition>Second edition</edition>. <publisher-loc>Gland, Switzerland</publisher-loc>, and <publisher-loc>Cambridge, UK</publisher-loc>, <fpage>1</fpage>–<lpage>32</lpage>.</mixed-citation></ref><ref id="B18"><mixed-citation xmlns:xlink="http://www.w3.org/1999/xlink" xlink:type="simple">
          <person-group><name name-style="western"><surname>Zhang</surname><given-names>Z</given-names></name><name name-style="western"><surname>Zhang</surname><given-names>H</given-names></name><name name-style="western"><surname>Endress</surname><given-names>PK</given-names></name></person-group> (<year>2003</year>) <article-title><tp:taxon-name><tp:taxon-name-part taxon-name-part-type="family">Hamamelidaceae</tp:taxon-name-part></tp:taxon-name>.</article-title> In: <person-group><name name-style="western"><surname>Zhengyi</surname><given-names>W</given-names></name><name name-style="western"><surname>Raven</surname><given-names>PH</given-names></name><name name-style="western"><surname>Deyuan</surname><given-names>H</given-names></name></person-group> (<role>Eds</role>) <source>Flora of China</source>, <volume>vol. 9</volume>. <publisher-name>Science Press</publisher-name>, <publisher-loc>Beijing</publisher-loc>, <fpage>18</fpage>–<lpage>42</lpage>.</mixed-citation></ref><ref id="B11"><mixed-citation xmlns:xlink="http://www.w3.org/1999/xlink" xlink:type="simple">
          <person-group><name name-style="western"><surname>Nitta</surname><given-names>I</given-names></name><name name-style="western"><surname>Ohsawa</surname><given-names>M</given-names></name></person-group> (<year>1998</year>) <article-title>Bud structure and shoot architecture of canopy and understorey evergreen broad-leaved trees at their northern limit in east Asia.</article-title> <source>Annals of Botany</source> <volume>81</volume>: <fpage>115</fpage>–<lpage>129</lpage>. doi: <ext-link xlink:type="simple" ext-link-type="doi" xlink:href="10.1006/anbo.1997.0545">10.1006/anbo.1997.0545</ext-link></mixed-citation></ref><ref id="B4"><mixed-citation xmlns:xlink="http://www.w3.org/1999/xlink" xlink:type="simple">
          <person-group><name name-style="western"><surname>Gardner</surname><given-names>G</given-names></name></person-group> (<year>1849</year>) <article-title>Descriptions of some new genera and species of plants, collected in the island of Hong Kong.</article-title> <source>Hooker’s Journal of Botany and Kew Garden Miscellany London</source> <volume>1</volume>: <fpage>308</fpage>–<lpage>320</lpage>.</mixed-citation></ref><ref id="B7"><mixed-citation xmlns:xlink="http://www.w3.org/1999/xlink" xlink:type="simple">
          <person-group><name name-style="western"><surname>Hsieh</surname><given-names>CF</given-names></name></person-group> (<year>1993</year>) <article-title><tp:taxon-name><tp:taxon-name-part taxon-name-part-type="family">Hamamelidaceae</tp:taxon-name-part></tp:taxon-name>.</article-title> In: <person-group><name name-style="western"><surname>Editorial</surname><given-names>Committee of the Flora of Taiwan SE</given-names></name></person-group> (<role>Ed.</role>) <source>Flora of Taiwan</source>, <edition>2nd edition</edition>, <volume>vol. 3</volume>. <publisher-name>Editorial Committee of the Flora of Taiwan</publisher-name>, <edition>Second Edition</edition>, <publisher-loc>Taipei, Taiwan</publisher-loc>, <fpage>1</fpage>–<lpage>9</lpage>.</mixed-citation></ref><ref id="B17"><mixed-citation xmlns:xlink="http://www.w3.org/1999/xlink" xlink:type="simple">
          <person-group><name name-style="western"><surname>Wu</surname><given-names>CY</given-names></name></person-group> (<year>1977</year>) <article-title><italic><tp:taxon-name><tp:taxon-name-part taxon-name-part-type="genus">Eustigma</tp:taxon-name-part> <tp:taxon-name-part taxon-name-part-type="species">lenticellatum</tp:taxon-name-part></tp:taxon-name></italic> C.Y.Wu.</article-title> In: <person-group><name name-style="western"><surname>Wu</surname><given-names>CY</given-names></name></person-group> (<role>Ed.</role>) <source>Flora Yunnanica</source>, <volume>vol. 1</volume>. <publisher-name>Beijing</publisher-name>, <publisher-loc>Science Press</publisher-loc>, <fpage>130</fpage>–<lpage>132</lpage>.</mixed-citation></ref><ref id="B12"><mixed-citation xmlns:xlink="http://www.w3.org/1999/xlink" xlink:type="simple">
          <person-group><name name-style="western"><surname>Oliver</surname><given-names>D</given-names></name></person-group> (<year>1891</year>) <article-title><italic><tp:taxon-name><tp:taxon-name-part taxon-name-part-type="genus">Eustigma</tp:taxon-name-part> <tp:taxon-name-part taxon-name-part-type="species">balansae</tp:taxon-name-part></tp:taxon-name></italic> Oliv.</article-title> In: <person-group><name name-style="western"><surname>Hooker</surname><given-names>JD</given-names></name></person-group> (<role>Ed.</role>) <source>Hooker’s Icones Plantarum; or Figures, with brief Descriptive Characters and Remarks of New or Rare Plants</source>, <volume>vol. 20</volume>. <publisher-loc>London</publisher-loc>, t. 1954.</mixed-citation></ref><ref id="B16"><mixed-citation xmlns:xlink="http://www.w3.org/1999/xlink" xlink:type="simple">
          <person-group><name name-style="western"><surname>Tardieu</surname><given-names>ML</given-names></name></person-group> (<year>1965</year>) <article-title><italic><tp:taxon-name><tp:taxon-name-part taxon-name-part-type="genus">Eustigma</tp:taxon-name-part></tp:taxon-name></italic>.</article-title> In: <person-group><name name-style="western"><surname>Aubréville</surname><given-names>A</given-names></name></person-group> (<role>Ed.</role>) <source>Flore du Cambodge, du Laos et du Vietnam</source>, <volume>vol. 4</volume>. <publisher-name>Muséum national d’Histoire naturelle</publisher-name>, <publisher-loc>Paris</publisher-loc>, <fpage>106</fpage>–<lpage>107</lpage>.</mixed-citation></ref></ref-list></tp:taxon-treatment>
